# Supplementary material for: Based on Unmodified Aptamer-Gold Nanoparticles Colorimetric Detection of Dexamethasone in Food
Source: Biosensors (Basel). 2022 Apr 14;12(4):242. doi: 10.3390/bios12040242 (PMC9029452; doi:10.3390/bios12040242)
Supplement: Supplementary file 1 [file biosensors-12-00242-s001.zip]

Archive with 1 entries (1 files):
- biosensors-1661469-supplementary.pdf
